# Supplementary material for: Combined Effects of Moderate Hypoxia and Sleep Restriction on Mental Workload
Source: Clocks Sleep. 2024 Jul 23;6(3):338–58. doi: 10.3390/clockssleep6030024 (PMC11348049; doi:10.3390/clockssleep6030024)
Supplement: Supplementary file 1 [file clockssleep-06-00024-s001.zip]

Archive with 1 entries (1 files):
- clockssleep-3043906-supplementary.pdf
